# Supplementary material for: Efficacy of eltrombopag with immunosuppressive therapy for children with acquired aplastic anemia
Source: Front Pediatr. 2023 Jan 10;10:1095143. doi: 10.3389/fped.2022.1095143 (PMC9872003; doi:10.3389/fped.2022.1095143)
Supplement: Supplementary file 1 [file Table1.xlsx]

## Sheet: Table S1
TABLE S1 Studies on the efficacy of eltrombopag for children with acquired aplastic anemia
Author (year)	Patients	Age (mean)	Treatment	Results	EPAG Duration (median)	Conclusions	Design	References
Groarke, E.M. (2021)	Treatment-naïve SAA Group A, EPAG+IST (n = 40) Group B, IST only (n = 87)	Group A: 3-17(13) Group B: 2-17(11)	h-ATG + CsA ±EPAG	No significant difference in either the overall response rate or complete response rate at 6 months (OR 70% in EPAG group, 72% in historical group, P = 0.78). Younger children had lower response rates than did adolescents. The trend towards relapse was higher and EFS significantly lower in children who received EPAG compared to IST alone.	Either 3 or 6 months.	Addition of EPAG added to standard IST did not improve outcomes in children with treatment-naive SAA. EPAG in the paediatric population should not automatically be considered standard of care.	A subgroup analysis in an prospective study (clinical trials.gov number: NCT01623167) compared with historical cohords.	Groarke EM, Patel BA, Gutierrez-Rodrigues F, et al. Eltrombopag added to immunosuppression for children with treatment-naive severe aplastic anaemia. British Journal of Haematology. 2021;192(3):605-614.
Buchbinder, N. (2018)	SAA (n=12) after poor response to IST	2-17(9.5)	h-ATG and CsA as first line, EPAG rescued.	Seven patients (7/12) achieved a trilineage response and were transfusion-independent after six months.	1-10 (5.5) months	EPAG was overall well tolerated. A high rate of sustained trilineage response was abserved as reported in adult patients.	Retrospective study.	Buchbinder N, De latour RP, De Fontbrune FS, et al. Eltrombopag Rescue for Childhood Severe Acquired Aplastic Anemia after Poor Response to Immunosuppressive Treatment: A Nationwide Study on Behalf of the French Reference Center for Aplastic Anemia. Blood. 2018;132 (Supplement 1): 1305.
Geng, W. (2018)	Treatment-naïve NSAA (n=2)	10	EPAG mono-therapy	Both achieved CR, approximately 1 year from initiation of EPAG.	Maintain on low oral doses.	N/A	Retrospective study.	Geng W, Kearney S, Nelson S. Upfront eltrombopag monotherapy induces stable hematologic remission in pediatric patients with nonsevere idiopathic aplastic anemia. Pediatric Blood & Cancer. 2018;65:e27290.
Filippidou, M. (2020)	Treatment-naïve SAA (n=11)	2.7–15.5(8.9)	h-ATG + CsA +EPAG	At 3 months, eight(8/11) patients showed PR, one(1/11) showed CR. Among the patients with PR at 3 months, seven (7/8) reached CR later.	1–27 (10.3) months.	Eltrombopag was well tolerated, with no serious adverse events related to therapy observed. Starting EPAG simultaneously with IST showed a trend for better response in blood counts.	Retrospective study.	Filippidou M, Avgerinou G, Tsipou H, et al. Longitudinal evaluation of eltrombopag in paediatric acquired severe aplastic anaemia. British Journal of Haematology. 2020;190(3):E157-E159.
Fang, M. (2021)	Newly diagnosed SAA Group A, IST only (n=39) Group B, IST+EPAG (n=18)	Group A: 1.6-13.5(7) Group B: 1.3-12.5(6.5)	p-ALG + CsA ±EPAG	Significant differences at 6 months for the two groups (CR: 17.9% vs. 50% p<0.05, OR: 69.2% vs. 94.4% p<0.05).	6 months	IST+EPAG therapy appears to be more effective than IST alone for the treatment of pediatric SAA, with good tolerability and compliance.	Retrospective study.	Fang M, Song H, Zhang J, Li S, Shen D, Tang Y. Efficacy and safety of immunosuppressive therapy with or without eltrombopag in pediatric patients with acquired aplastic anemia: A Chinese retrospective study. Pediatric Hematology and Oncology. 2021;38(7):633-646.
Jie, M. (2021)	Newly diagnosed SAA(n=14)	2-15.5(7.2)	r-ATG + CsA + EPAG	CR and OR at 3 months: 7.1% (1/14) and 28.6% (4/14) CR and OR at 6 months: 64.3% (9/14) and 78.6% (11/14)	129-351 (253) days	Addition of EPAG to IST is associated with markedly increased complete response with respect to hematology in pediatric patients with SAA compared with a historical cohort, without intolerable side effects.	Retrospective study.	Jie M, Fu L, Li S, et al. Efficacy and safety of eltrombopag in the first-line therapy of severe aplastic anemia in children. Pediatric Hematology and Oncology. 2021;38(7):647-657.
Lesmana, H. (2021)	Newly diagnosed SAA Group A: IST only (n=16) Group B: IST+EPAG (n=9, 7/9 as upfront therapy and 2/9 after previously failed IST).	Group A: 1-17 (11.5) Group B: 4-18 (11)	h-ATG + CsA ±EPAG	OR at 6 and 12 months in group A was 71% and 100%, with CR in 29% and 58%, respectively. In group B, seven patients (100%) receiving upfront IST-EPAG had OR at 6 and 12 months, with 2/7 (29%) achieving CR at 6 and 12 months. Two patients who previously failed standard IST did not respond to EPAG.	At least 6 months	The addition of EPAG to standard IST was well tolerated and resulted in satisfactory hematological response at 6 and 12 months in this single institution experience.	Retrospective study.	Lesmana H, Jacobs T, Boals M, et al. Eltrombopag in children with severe aplastic anemia. Pediatric Blood & Cancer. 2021;68:e29066.
Su, M. (2021)	Newly diagnosed SAA (n=5) and SAA after poor response to IST (n=3)	3-16(8)	r-ATG + CsA + EPAG	All 8 patients showed OR and 4 patients showed CR during the whole course. CR and OR at 3 months: 6/8 and 2/8.	3-24.7(12.9) months	N/A	Retrospective study.	Su M-Y, Chang H-H, Chou S-W, et al. Role of eltrombopag in severe aplastic anemia treatment in children. Pediatrics and Neonatology. 2021;62(6):655-657.
Goronkova, O. (2022)	Treatment-naïve SAA Group A: EPAG+IST (n = 49) Group B: IST alone. (n = 49)	Group A: 2-17.7 (10.5) Group B: 2.1-16.8 (8.7)	h-ATG + CsA ±EPAG	OR at 4 months in EPAG+IST and IST groups was similar (65% vs. 53%, p=0.218); CR at 4 months was significantly higher in EPAG+IST group (31% vs. 12%, p=0.027).	14-613 (173) days.	Adding EPAG to standard IST was well tolerated and increased the CR rate. The greatest benefit from EPAG combined with IST was observed in patients with SAA, but not in those with vSAA.	An open-label, investigator-initiated, randomized prospective multicenter trial.	Goronkova O, Novichkova G, Salimova T, et al. Efficacy of combined immunosuppression with or without eltrombopag in children with newly diagnosed aplastic anemia. Blood Adv. doi:10.1182/bloodadvances.2021006716.
Note: Abbreviations: EPAG, eltrombopag; SAA, severe aplastic anemia; vSAA, very severe aplastic anemia; NSAA, non-severe aplastic anemia; IST, immunosuppressive therapy; CsA, cyclosporine; h-ATG, horse-antithymocyte globulin; r-ATG, rabbit-antithymocyte globulin; p-ALG, porcine-lymphocyte globulin; CR, complete response; OR, overall response; PR, partial response; N/A, not available.

## Sheet: Table S2
TABLE S2 Treatment outcome of pediatric patients in the IST group
Patients	Gender (F/M)	Age at treatment (years)	Severity (V/SAA)	Follow-up (months)	Response 3M	Response 6M	Response 12M	Latest outcome
1	F	11	VSAA	36.2333	PR	PR	CR	Relapsed and died due to complications
2	F	11	VSAA	24.0667	PR	CR	CR	CR
3	F	11	VSAA	58	PR	PR	PR	CR
4	F	10	VSAA	40	NR	NR	Off study	Off study
5	M	10	VSAA	3.73333	NR	N/A	N/A	Died due to infection
6	M	10	VSAA	76.1667	CR	CR	CR	CR
7	F	17	VSAA	82.2333	PR	PR	PR	CR
8	M	17	VSAA	60.0333	NR	NR	PR	Relapsed
9	M	17	VSAA	4.03333	NR	N/A	N/A	Died due to infection
10	F	12	SAA	56.4333	PR	PR	PR	CR
11	F	13	SAA	108.367	PR	PR	PR	PR
12	M	13	SAA	61	PR	PR	PR	CR and relapsed
13	M	8	VSAA	12.1667	NR	N/A	N/A	HSCT and died due to complications
14	F	16	SAA	75.7333	NR	NR	PR	CR
15	M	17	SAA	18.7667	PR	PR	PR	PR
16	F	11	VSAA	85.2333	PR	PR	CR	CR
17	M	11	VSAA	12.1667	NR	NR	NR	NR
18	M	11	VSAA	1.13333	N/A	N/A	N/A	Died due to infection
19	M	14	SAA	24.9667	PR	PR	CR	CR
20	M	13	SAA	79.6333	PR	PR	CR	CR
21	M	14	SAA	32.9	PR	PR	PR	PR
22	M	10	SAA	60	NR	PR	PR	CR
23	M	9	SAA	118.433	PR	PR	PR	Relapsed
24	M	11	SAA	91.3333	PR	PR	PR	CR
25	F	16	VSAA	42.8	NR	PR	PR	CR
26	F	16	VSAA	12	NR	NR	NR	HSCT and CR
27	F	16	VSAA	4.33333	NR	NR	Off study	Off study
28	F	12	VSAA	86.4	PR	PR	PR	CR
29	M	12	VSAA	96.6667	NR	CR	CR	CR
30	F	12	VSAA	9.76667	PR	CR	CR	CR
31	M	15	SAA	55	NR	PR	PR	PR
32	F	16	SAA	12.1667	NR	NR	NR	PR
33	M	15	SAA	12	NR	NR	NR	HSCT and CR
34	F	13	VSAA	12.1667	NR	NR	NR	HSCT and CR
35	F	13	VSAA	108.333	NR	NR	PR	CR
36	M	13	VSAA	96.3	NR	NR	PR	HSCT and CR
37	M	10	SAA	12.1667	NR	NR	NR	NR
38	F	7	SAA	92	PR	PR	CR	CR
39	M	15	SAA	39.3	PR	CR	CR	Relapsed
40	M	17	VSAA	35.1667	NR	NR	PR	CR
41	M	17	VSAA	52	NR	PR	PR	CR
42	F	17	VSAA	55	NR	NR	CR	CR
43	M	12	SAA	19.53	NR	PR	PR	PR
44	M	16	SAA	52	PR	N/A	N/A	Relapsed
45	M	14	SAA	61	CR	CR	CR	CR
Note: Abbreviations: EPAG, eltrombopag; SAA, severe aplastic anemia; VSAA, very severe aplastic anemia; IST, immunosuppressive therapy; HSCT, hematopoietic stem cell transplantation; CR, complete response; OR, overall response; PR, partial response; NR, no response; N/A, not available.
